# Supplementary material for: Producing knowledge by admitting ignorance: Enhancing data quality through an “I don’t know” option in citizen science
Source: PLoS One. 2019 Feb 27;14(2):e0211907. doi: 10.1371/journal.pone.0211907 (PMC6392254; doi:10.1371/journal.pone.0211907)
Supplement: S1 File — (ZIP) [file pone.0211907.s002.zip]

Archive with 49 entries (48 files):
- Image14.png
- __MACOSX/
- __MACOSX/._Image14.png
- Image28.png
- __MACOSX/._Image28.png
- Image29.png
- __MACOSX/._Image29.png
- Image15.png
- __MACOSX/._Image15.png
- Image17.png
- __MACOSX/._Image17.png
- Image16.png
- __MACOSX/._Image16.png
- Image12.png
- __MACOSX/._Image12.png
- Image13.png
- __MACOSX/._Image13.png
- Image11.png
- __MACOSX/._Image11.png
- Image10.png
- __MACOSX/._Image10.png
- Image21.png
- __MACOSX/._Image21.png
- Image20.png
- __MACOSX/._Image20.png
- Image22.png
- __MACOSX/._Image22.png
- Image23.png
- __MACOSX/._Image23.png
- Image27.png
- __MACOSX/._Image27.png
- Image26.png
- __MACOSX/._Image26.png
- Image18.png
- __MACOSX/._Image18.png
- Image30.png
- __MACOSX/._Image30.png
- Image24.png
- __MACOSX/._Image24.png
- Image25.png
- __MACOSX/._Image25.png
- Image31.png
- __MACOSX/._Image31.png
- Image19.png
- __MACOSX/._Image19.png
- Image1.png
- __MACOSX/._Image1.png
- Image2.png
- __MACOSX/._Image2.png
