# Supplementary material for: Producing knowledge by admitting ignorance: Enhancing data quality through an “I don’t know” option in citizen science
Source: PLoS One. 2019 Feb 27;14(2):e0211907. doi: 10.1371/journal.pone.0211907 (PMC6392254; doi:10.1371/journal.pone.0211907)
Supplement: S2 File — (TXT) [file pone.0211907.s003.txt]

user: user ID
item: image ID
label: user's response (0: no answer, 1: threat, 2: no threat, 3: I don't know
answer: correct answer
user	item	label	answer
1	1	3	2
1	2	1	2
1	3	3	2
1	4	0	2
1	5	3	2
1	6	1	1
1	7	3	2
1	8	1	1
1	9	3	2
1	10	1	2
1	11	1	1
1	12	0	1
1	13	3	2
1	14	0	1
1	15	1	1
1	16	3	2
1	17	3	2
1	18	3	2
1	19	3	2
1	20	2	2
1	21	1	1
1	22	2	2
1	23	1	2
1	24	2	1
1	25	0	2
1	26	0	1
1	27	3	2
1	28	1	1
1	29	2	1
1	30	0	2
1	31	3	2
2	1	3	2
2	2	2	2
2	3	3	2
2	4	1	2
2	5	3	2
2	6	3	1
2	7	2	2
2	8	1	1
2	9	1	2
2	10	0	2
2	11	1	1
2	12	1	1
2	13	1	2
2	14	1	1
2	15	1	1
2	16	1	2
2	17	1	2
2	18	3	2
2	19	1	2
2	20	2	2
2	21	1	1
2	22	2	2
2	23	2	2
2	24	1	1
2	25	3	2
2	26	1	1
2	27	1	2
2	28	1	1
2	29	1	1
2	30	1	2
2	31	0	2
3	1	2	2
3	2	2	2
3	3	2	2
3	4	1	2
3	5	2	2
3	6	1	1
3	7	2	2
3	8	1	1
3	9	2	2
3	10	2	2
3	11	1	1
3	12	1	1
3	13	2	2
3	14	1	1
3	15	1	1
3	16	2	2
3	17	2	2
3	18	1	2
3	19	2	2
3	20	2	2
3	21	1	1
3	22	2	2
3	23	2	2
3	24	2	1
3	25	2	2
3	26	2	1
3	27	2	2
3	28	1	1
3	29	1	1
3	30	1	2
3	31	2	2
4	1	2	2
4	2	2	2
4	3	2	2
4	4	1	2
4	5	1	2
4	6	1	1
4	7	0	2
4	8	1	1
4	9	1	2
4	10	3	2
4	11	1	1
4	12	2	1
4	13	1	2
4	14	3	1
4	15	1	1
4	16	2	2
4	17	2	2
4	18	2	2
4	19	1	2
4	20	2	2
4	21	1	1
4	22	2	2
4	23	1	2
4	24	2	1
4	25	1	2
4	26	3	1
4	27	3	2
4	28	1	1
4	29	1	1
4	30	2	2
4	31	1	2
5	1	0	2
5	2	2	2
5	3	2	2
5	4	1	2
5	5	0	2
5	6	3	1
5	7	2	2
5	8	1	1
5	9	1	2
5	10	2	2
5	11	1	1
5	12	1	1
5	13	1	2
5	14	1	1
5	15	1	1
5	16	3	2
5	17	2	2
5	18	3	2
5	19	1	2
5	20	1	2
5	21	1	1
5	22	2	2
5	23	3	2
5	24	2	1
5	25	2	2
5	26	1	1
5	27	1	2
5	28	1	1
5	29	0	1
5	30	1	2
5	31	2	2
6	1	2	2
6	2	2	2
6	3	2	2
6	4	1	2
6	5	0	2
6	6	1	1
6	7	2	2
6	8	1	1
6	9	1	2
6	10	2	2
6	11	1	1
6	12	1	1
6	13	1	2
6	14	1	1
6	15	1	1
6	16	1	2
6	17	2	2
6	18	2	2
6	19	2	2
6	20	3	2
6	21	1	1
6	22	2	2
6	23	2	2
6	24	2	1
6	25	3	2
6	26	1	1
6	27	1	2
6	28	0	1
6	29	1	1
6	30	1	2
6	31	2	2
7	1	2	2
7	2	2	2
7	3	2	2
7	4	0	2
7	5	2	2
7	6	1	1
7	7	2	2
7	8	1	1
7	9	3	2
7	10	3	2
7	11	1	1
7	12	1	1
7	13	1	2
7	14	1	1
7	15	1	1
7	16	2	2
7	17	1	2
7	18	2	2
7	19	3	2
7	20	2	2
7	21	0	1
7	22	2	2
7	23	2	2
7	24	1	1
7	25	2	2
7	26	1	1
7	27	1	2
7	28	1	1
7	29	1	1
7	30	1	2
7	31	0	2
8	1	3	2
8	2	3	2
8	3	2	2
8	4	1	2
8	5	3	2
8	6	1	1
8	7	2	2
8	8	1	1
8	9	1	2
8	10	2	2
8	11	1	1
8	12	1	1
8	13	3	2
8	14	1	1
8	15	2	1
8	16	0	2
8	17	1	2
8	18	2	2
8	19	3	2
8	20	2	2
8	21	1	1
8	22	2	2
8	23	0	2
8	24	1	1
8	25	1	2
8	26	1	1
8	27	1	2
8	28	1	1
8	29	2	1
8	30	1	2
8	31	2	2
9	1	2	2
9	2	1	2
9	3	2	2
9	4	1	2
9	5	2	2
9	6	1	1
9	7	2	2
9	8	1	1
9	9	1	2
9	10	3	2
9	11	1	1
9	12	1	1
9	13	1	2
9	14	1	1
9	15	1	1
9	16	3	2
9	17	1	2
9	18	2	2
9	19	3	2
9	20	2	2
9	21	1	1
9	22	2	2
9	23	1	2
9	24	3	1
9	25	1	2
9	26	2	1
9	27	1	2
9	28	1	1
9	29	2	1
9	30	1	2
9	31	0	2
10	1	1	2
10	2	1	2
10	3	2	2
10	4	1	2
10	5	1	2
10	6	1	1
10	7	2	2
10	8	1	1
10	9	1	2
10	10	0	2
10	11	1	1
10	12	2	1
10	13	1	2
10	14	2	1
10	15	1	1
10	16	0	2
10	17	1	2
10	18	2	2
10	19	1	2
10	20	2	2
10	21	1	1
10	22	2	2
10	23	1	2
10	24	1	1
10	25	1	2
10	26	1	1
10	27	1	2
10	28	1	1
10	29	1	1
10	30	1	2
10	31	1	2
11	1	2	2
11	2	2	2
11	3	2	2
11	4	0	2
11	5	1	2
11	6	1	1
11	7	2	2
11	8	1	1
11	9	2	2
11	10	2	2
11	11	1	1
11	12	1	1
11	13	2	2
11	14	1	1
11	15	1	1
11	16	2	2
11	17	0	2
11	18	2	2
11	19	1	2
11	20	2	2
11	21	2	1
11	22	2	2
11	23	2	2
11	24	2	1
11	25	2	2
11	26	1	1
11	27	1	2
11	28	1	1
11	29	2	1
11	30	2	2
11	31	2	2
12	1	2	2
12	2	2	2
12	3	2	2
12	4	0	2
12	5	0	2
12	6	1	1
12	7	2	2
12	8	0	1
12	9	2	2
12	10	0	2
12	11	2	1
12	12	1	1
12	13	1	2
12	14	2	1
12	15	1	1
12	16	2	2
12	17	0	2
12	18	1	2
12	19	0	2
12	20	1	2
12	21	1	1
12	22	2	2
12	23	0	2
12	24	2	1
12	25	1	2
12	26	1	1
12	27	2	2
12	28	1	1
12	29	2	1
12	30	1	2
12	31	1	2
13	1	2	2
13	2	0	2
13	3	2	2
13	4	1	2
13	5	2	2
13	6	1	1
13	7	2	2
13	8	1	1
13	9	3	2
13	10	2	2
13	11	1	1
13	12	2	1
13	13	3	2
13	14	2	1
13	15	1	1
13	16	2	2
13	17	2	2
13	18	2	2
13	19	1	2
13	20	2	2
13	21	1	1
13	22	2	2
13	23	0	2
13	24	1	1
13	25	0	2
13	26	0	1
13	27	0	2
13	28	2	1
13	29	1	1
13	30	1	2
13	31	2	2
14	1	2	2
14	2	3	2
14	3	2	2
14	4	0	2
14	5	2	2
14	6	1	1
14	7	2	2
14	8	0	1
14	9	0	2
14	10	2	2
14	11	1	1
14	12	2	1
14	13	1	2
14	14	0	1
14	15	2	1
14	16	2	2
14	17	2	2
14	18	2	2
14	19	2	2
14	20	0	2
14	21	1	1
14	22	2	2
14	23	0	2
14	24	0	1
14	25	2	2
14	26	1	1
14	27	0	2
14	28	2	1
14	29	2	1
14	30	0	2
14	31	0	2
15	1	3	2
15	2	1	2
15	3	2	2
15	4	2	2
15	5	3	2
15	6	1	1
15	7	2	2
15	8	1	1
15	9	1	2
15	10	2	2
15	11	3	1
15	12	0	1
15	13	3	2
15	14	3	1
15	15	1	1
15	16	0	2
15	17	1	2
15	18	0	2
15	19	1	2
15	20	2	2
15	21	1	1
15	22	2	2
15	23	3	2
15	24	3	1
15	25	2	2
15	26	1	1
15	27	1	2
15	28	3	1
15	29	2	1
15	30	1	2
15	31	1	2
16	1	2	2
16	2	2	2
16	3	2	2
16	4	1	2
16	5	2	2
16	6	1	1
16	7	2	2
16	8	1	1
16	9	1	2
16	10	2	2
16	11	1	1
16	12	1	1
16	13	2	2
16	14	1	1
16	15	1	1
16	16	0	2
16	17	0	2
16	18	0	2
16	19	3	2
16	20	0	2
16	21	1	1
16	22	2	2
16	23	2	2
16	24	2	1
16	25	1	2
16	26	1	1
16	27	3	2
16	28	1	1
16	29	0	1
16	30	1	2
16	31	2	2
17	1	3	2
17	2	2	2
17	3	2	2
17	4	1	2
17	5	1	2
17	6	1	1
17	7	2	2
17	8	1	1
17	9	1	2
17	10	0	2
17	11	1	1
17	12	3	1
17	13	2	2
17	14	1	1
17	15	1	1
17	16	2	2
17	17	3	2
17	18	0	2
17	19	3	2
17	20	2	2
17	21	1	1
17	22	0	2
17	23	0	2
17	24	1	1
17	25	2	2
17	26	1	1
17	27	3	2
17	28	3	1
17	29	0	1
17	30	2	2
17	31	3	2
18	1	3	2
18	2	2	2
18	3	0	2
18	4	3	2
18	5	0	2
18	6	1	1
18	7	3	2
18	8	1	1
18	9	3	2
18	10	3	2
18	11	0	1
18	12	0	1
18	13	0	2
18	14	1	1
18	15	1	1
18	16	0	2
18	17	0	2
18	18	0	2
18	19	3	2
18	20	2	2
18	21	1	1
18	22	0	2
18	23	1	2
18	24	2	1
18	25	0	2
18	26	1	1
18	27	0	2
18	28	0	1
18	29	2	1
18	30	2	2
18	31	2	2
19	1	2	2
19	2	2	2
19	3	2	2
19	4	1	2
19	5	1	2
19	6	1	1
19	7	2	2
19	8	1	1
19	9	1	2
19	10	1	2
19	11	1	1
19	12	1	1
19	13	1	2
19	14	1	1
19	15	1	1
19	16	2	2
19	17	3	2
19	18	3	2
19	19	1	2
19	20	2	2
19	21	1	1
19	22	2	2
19	23	2	2
19	24	1	1
19	25	1	2
19	26	1	1
19	27	1	2
19	28	1	1
19	29	1	1
19	30	1	2
19	31	3	2
20	1	2	2
20	2	0	2
20	3	0	2
20	4	1	2
20	5	3	2
20	6	1	1
20	7	2	2
20	8	1	1
20	9	1	2
20	10	3	2
20	11	1	1
20	12	1	1
20	13	1	2
20	14	1	1
20	15	1	1
20	16	2	2
20	17	1	2
20	18	1	2
20	19	1	2
20	20	2	2
20	21	1	1
20	22	2	2
20	23	2	2
20	24	1	1
20	25	3	2
20	26	1	1
20	27	1	2
20	28	1	1
20	29	1	1
20	30	1	2
20	31	2	2
21	1	2	2
21	2	2	2
21	3	2	2
21	4	1	2
21	5	1	2
21	6	2	1
21	7	2	2
21	8	1	1
21	9	2	2
21	10	0	2
21	11	1	1
21	12	1	1
21	13	2	2
21	14	1	1
21	15	1	1
21	16	2	2
21	17	0	2
21	18	2	2
21	19	0	2
21	20	2	2
21	21	1	1
21	22	2	2
21	23	2	2
21	24	2	1
21	25	2	2
21	26	1	1
21	27	3	2
21	28	1	1
21	29	2	1
21	30	1	2
21	31	2	2
22	1	2	2
22	2	2	2
22	3	1	2
22	4	2	2
22	5	2	2
22	6	1	1
22	7	2	2
22	8	1	1
22	9	1	2
22	10	2	2
22	11	0	1
22	12	2	1
22	13	1	2
22	14	3	1
22	15	2	1
22	16	0	2
22	17	2	2
22	18	2	2
22	19	1	2
22	20	2	2
22	21	2	1
22	22	2	2
22	23	2	2
22	24	1	1
22	25	0	2
22	26	1	1
22	27	1	2
22	28	2	1
22	29	1	1
22	30	3	2
22	31	2	2
23	1	3	2
23	2	2	2
23	3	2	2
23	4	2	2
23	5	3	2
23	6	1	1
23	7	2	2
23	8	1	1
23	9	1	2
23	10	1	2
23	11	1	1
23	12	2	1
23	13	1	2
23	14	3	1
23	15	1	1
23	16	1	2
23	17	1	2
23	18	2	2
23	19	1	2
23	20	2	2
23	21	1	1
23	22	2	2
23	23	2	2
23	24	1	1
23	25	0	2
23	26	1	1
23	27	0	2
23	28	1	1
23	29	1	1
23	30	2	2
23	31	2	2
24	1	0	2
24	2	2	2
24	3	0	2
24	4	1	2
24	5	1	2
24	6	1	1
24	7	0	2
24	8	2	1
24	9	1	2
24	10	1	2
24	11	2	1
24	12	0	1
24	13	2	2
24	14	1	1
24	15	1	1
24	16	1	2
24	17	2	2
24	18	0	2
24	19	1	2
24	20	1	2
24	21	0	1
24	22	2	2
24	23	1	2
24	24	1	1
24	25	0	2
24	26	1	1
24	27	1	2
24	28	2	1
24	29	1	1
24	30	1	2
24	31	2	2
25	1	3	2
25	2	2	2
25	3	2	2
25	4	0	2
25	5	1	2
25	6	1	1
25	7	3	2
25	8	1	1
25	9	3	2
25	10	3	2
25	11	1	1
25	12	2	1
25	13	1	2
25	14	1	1
25	15	1	1
25	16	0	2
25	17	2	2
25	18	1	2
25	19	1	2
25	20	2	2
25	21	1	1
25	22	2	2
25	23	3	2
25	24	2	1
25	25	1	2
25	26	1	1
25	27	3	2
25	28	1	1
25	29	2	1
25	30	2	2
25	31	1	2
26	1	3	2
26	2	0	2
26	3	2	2
26	4	0	2
26	5	0	2
26	6	1	1
26	7	2	2
26	8	1	1
26	9	0	2
26	10	0	2
26	11	1	1
26	12	2	1
26	13	2	2
26	14	2	1
26	15	0	1
26	16	0	2
26	17	0	2
26	18	0	2
26	19	1	2
26	20	0	2
26	21	1	1
26	22	2	2
26	23	0	2
26	24	2	1
26	25	2	2
26	26	1	1
26	27	1	2
26	28	3	1
26	29	2	1
26	30	0	2
26	31	2	2
27	1	2	2
27	2	2	2
27	3	1	2
27	4	2	2
27	5	2	2
27	6	1	1
27	7	2	2
27	8	1	1
27	9	1	2
27	10	1	2
27	11	1	1
27	12	0	1
27	13	1	2
27	14	1	1
27	15	2	1
27	16	3	2
27	17	1	2
27	18	2	2
27	19	1	2
27	20	2	2
27	21	1	1
27	22	2	2
27	23	2	2
27	24	1	1
27	25	2	2
27	26	1	1
27	27	1	2
27	28	0	1
27	29	1	1
27	30	1	2
27	31	0	2
28	1	3	2
28	2	0	2
28	3	2	2
28	4	3	2
28	5	0	2
28	6	0	1
28	7	2	2
28	8	1	1
28	9	0	2
28	10	1	2
28	11	1	1
28	12	2	1
28	13	1	2
28	14	1	1
28	15	3	1
28	16	3	2
28	17	3	2
28	18	2	2
28	19	1	2
28	20	0	2
28	21	1	1
28	22	2	2
28	23	2	2
28	24	2	1
28	25	1	2
28	26	0	1
28	27	1	2
28	28	2	1
28	29	2	1
28	30	3	2
28	31	1	2
29	1	3	2
29	2	2	2
29	3	0	2
29	4	1	2
29	5	3	2
29	6	1	1
29	7	2	2
29	8	1	1
29	9	1	2
29	10	2	2
29	11	1	1
29	12	1	1
29	13	1	2
29	14	3	1
29	15	1	1
29	16	0	2
29	17	2	2
29	18	0	2
29	19	1	2
29	20	3	2
29	21	1	1
29	22	2	2
29	23	0	2
29	24	1	1
29	25	1	2
29	26	1	1
29	27	1	2
29	28	1	1
29	29	2	1
29	30	1	2
29	31	2	2
30	1	1	2
30	2	2	2
30	3	2	2
30	4	2	2
30	5	1	2
30	6	1	1
30	7	2	2
30	8	1	1
30	9	2	2
30	10	2	2
30	11	0	1
30	12	2	1
30	13	1	2
30	14	2	1
30	15	3	1
30	16	2	2
30	17	2	2
30	18	1	2
30	19	2	2
30	20	1	2
30	21	1	1
30	22	2	2
30	23	2	2
30	24	0	1
30	25	2	2
30	26	1	1
30	27	1	2
30	28	1	1
30	29	1	1
30	30	2	2
30	31	2	2
31	1	2	2
31	2	2	2
31	3	2	2
31	4	1	2
31	5	2	2
31	6	1	1
31	7	1	2
31	8	1	1
31	9	2	2
31	10	2	2
31	11	1	1
31	12	1	1
31	13	1	2
31	14	1	1
31	15	1	1
31	16	2	2
31	17	2	2
31	18	2	2
31	19	2	2
31	20	2	2
31	21	1	1
31	22	2	2
31	23	1	2
31	24	1	1
31	25	1	2
31	26	1	1
31	27	1	2
31	28	1	1
31	29	1	1
31	30	1	2
31	31	2	2
32	1	2	2
32	2	0	2
32	3	1	2
32	4	1	2
32	5	0	2
32	6	1	1
32	7	2	2
32	8	1	1
32	9	1	2
32	10	2	2
32	11	1	1
32	12	2	1
32	13	1	2
32	14	0	1
32	15	1	1
32	16	1	2
32	17	0	2
32	18	2	2
32	19	1	2
32	20	2	2
32	21	1	1
32	22	2	2
32	23	1	2
32	24	1	1
32	25	1	2
32	26	1	1
32	27	1	2
32	28	1	1
32	29	1	1
32	30	2	2
32	31	1	2
33	1	2	2
33	2	2	2
33	3	2	2
33	4	1	2
33	5	3	2
33	6	3	1
33	7	2	2
33	8	1	1
33	9	3	2
33	10	3	2
33	11	1	1
33	12	2	1
33	13	3	2
33	14	0	1
33	15	1	1
33	16	3	2
33	17	3	2
33	18	2	2
33	19	3	2
33	20	2	2
33	21	1	1
33	22	2	2
33	23	3	2
33	24	3	1
33	25	3	2
33	26	1	1
33	27	3	2
33	28	1	1
33	29	2	1
33	30	1	2
33	31	0	2
34	1	3	2
34	2	3	2
34	3	0	2
34	4	0	2
34	5	0	2
34	6	1	1
34	7	2	2
34	8	1	1
34	9	0	2
34	10	1	2
34	11	1	1
34	12	1	1
34	13	1	2
34	14	1	1
34	15	1	1
34	16	2	2
34	17	1	2
34	18	1	2
34	19	1	2
34	20	2	2
34	21	1	1
34	22	2	2
34	23	2	2
34	24	0	1
34	25	1	2
34	26	1	1
34	27	3	2
34	28	0	1
34	29	1	1
34	30	1	2
34	31	2	2
35	1	2	2
35	2	0	2
35	3	1	2
35	4	1	2
35	5	1	2
35	6	1	1
35	7	0	2
35	8	1	1
35	9	1	2
35	10	1	2
35	11	1	1
35	12	2	1
35	13	1	2
35	14	1	1
35	15	1	1
35	16	1	2
35	17	1	2
35	18	1	2
35	19	0	2
35	20	2	2
35	21	1	1
35	22	2	2
35	23	2	2
35	24	2	1
35	25	0	2
35	26	1	1
35	27	1	2
35	28	1	1
35	29	1	1
35	30	0	2
35	31	1	2
36	1	2	2
36	2	1	2
36	3	2	2
36	4	1	2
36	5	2	2
36	6	1	1
36	7	1	2
36	8	1	1
36	9	1	2
36	10	1	2
36	11	1	1
36	12	1	1
36	13	2	2
36	14	1	1
36	15	0	1
36	16	0	2
36	17	1	2
36	18	2	2
36	19	2	2
36	20	2	2
36	21	1	1
36	22	2	2
36	23	1	2
36	24	2	1
36	25	2	2
36	26	1	1
36	27	1	2
36	28	1	1
36	29	2	1
36	30	2	2
36	31	2	2
37	1	2	2
37	2	2	2
37	3	2	2
37	4	1	2
37	5	1	2
37	6	1	1
37	7	1	2
37	8	1	1
37	9	1	2
37	10	2	2
37	11	1	1
37	12	1	1
37	13	1	2
37	14	1	1
37	15	1	1
37	16	1	2
37	17	1	2
37	18	2	2
37	19	1	2
37	20	2	2
37	21	1	1
37	22	2	2
37	23	1	2
37	24	2	1
37	25	1	2
37	26	1	1
37	27	1	2
37	28	1	1
37	29	1	1
37	30	1	2
37	31	1	2
38	1	3	2
38	2	2	2
38	3	3	2
38	4	1	2
38	5	3	2
38	6	1	1
38	7	2	2
38	8	1	1
38	9	1	2
38	10	1	2
38	11	1	1
38	12	3	1
38	13	2	2
38	14	2	1
38	15	1	1
38	16	3	2
38	17	1	2
38	18	3	2
38	19	1	2
38	20	2	2
38	21	1	1
38	22	2	2
38	23	2	2
38	24	0	1
38	25	0	2
38	26	1	1
38	27	0	2
38	28	2	1
38	29	1	1
38	30	0	2
38	31	1	2
39	1	2	2
39	2	2	2
39	3	2	2
39	4	1	2
39	5	3	2
39	6	1	1
39	7	2	2
39	8	1	1
39	9	3	2
39	10	2	2
39	11	2	1
39	12	2	1
39	13	3	2
39	14	2	1
39	15	1	1
39	16	2	2
39	17	3	2
39	18	2	2
39	19	3	2
39	20	2	2
39	21	1	1
39	22	2	2
39	23	2	2
39	24	1	1
39	25	2	2
39	26	3	1
39	27	3	2
39	28	3	1
39	29	1	1
39	30	2	2
39	31	2	2
40	1	2	2
40	2	2	2
40	3	0	2
40	4	1	2
40	5	2	2
40	6	1	1
40	7	3	2
40	8	1	1
40	9	3	2
40	10	0	2
40	11	1	1
40	12	2	1
40	13	0	2
40	14	2	1
40	15	1	1
40	16	1	2
40	17	0	2
40	18	1	2
40	19	0	2
40	20	2	2
40	21	1	1
40	22	2	2
40	23	0	2
40	24	1	1
40	25	0	2
40	26	3	1
40	27	1	2
40	28	1	1
40	29	1	1
40	30	2	2
40	31	1	2
41	1	3	2
41	2	2	2
41	3	2	2
41	4	3	2
41	5	0	2
41	6	1	1
41	7	2	2
41	8	1	1
41	9	1	2
41	10	3	2
41	11	1	1
41	12	0	1
41	13	2	2
41	14	1	1
41	15	1	1
41	16	1	2
41	17	2	2
41	18	0	2
41	19	3	2
41	20	2	2
41	21	1	1
41	22	0	2
41	23	2	2
41	24	2	1
41	25	0	2
41	26	1	1
41	27	1	2
41	28	1	1
41	29	1	1
41	30	0	2
41	31	3	2
42	1	0	2
42	2	3	2
42	3	2	2
42	4	0	2
42	5	1	2
42	6	1	1
42	7	0	2
42	8	1	1
42	9	3	2
42	10	3	2
42	11	2	1
42	12	1	1
42	13	1	2
42	14	1	1
42	15	1	1
42	16	2	2
42	17	0	2
42	18	3	2
42	19	3	2
42	20	0	2
42	21	1	1
42	22	0	2
42	23	0	2
42	24	2	1
42	25	0	2
42	26	3	1
42	27	3	2
42	28	1	1
42	29	1	1
42	30	1	2
42	31	3	2
43	1	0	2
43	2	0	2
43	3	0	2
43	4	1	2
43	5	3	2
43	6	1	1
43	7	0	2
43	8	1	1
43	9	0	2
43	10	3	2
43	11	1	1
43	12	1	1
43	13	3	2
43	14	1	1
43	15	1	1
43	16	2	2
43	17	0	2
43	18	1	2
43	19	3	2
43	20	2	2
43	21	1	1
43	22	2	2
43	23	0	2
43	24	0	1
43	25	1	2
43	26	1	1
43	27	3	2
43	28	1	1
43	29	0	1
43	30	3	2
43	31	0	2
44	1	0	2
44	2	0	2
44	3	2	2
44	4	1	2
44	5	0	2
44	6	1	1
44	7	2	2
44	8	1	1
44	9	2	2
44	10	3	2
44	11	1	1
44	12	2	1
44	13	1	2
44	14	1	1
44	15	1	1
44	16	2	2
44	17	3	2
44	18	2	2
44	19	1	2
44	20	2	2
44	21	1	1
44	22	2	2
44	23	0	2
44	24	0	1
44	25	0	2
44	26	1	1
44	27	1	2
44	28	1	1
44	29	1	1
44	30	2	2
44	31	3	2
45	1	3	2
45	2	2	2
45	3	2	2
45	4	3	2
45	5	0	2
45	6	1	1
45	7	2	2
45	8	2	1
45	9	1	2
45	10	1	2
45	11	1	1
45	12	0	1
45	13	0	2
45	14	1	1
45	15	3	1
45	16	0	2
45	17	0	2
45	18	0	2
45	19	3	2
45	20	2	2
45	21	2	1
45	22	2	2
45	23	0	2
45	24	0	1
45	25	3	2
45	26	1	1
45	27	3	2
45	28	0	1
45	29	2	1
45	30	1	2
45	31	3	2
46	1	0	2
46	2	2	2
46	3	2	2
46	4	0	2
46	5	2	2
46	6	1	1
46	7	2	2
46	8	1	1
46	9	1	2
46	10	2	2
46	11	0	1
46	12	0	1
46	13	1	2
46	14	1	1
46	15	0	1
46	16	2	2
46	17	1	2
46	18	2	2
46	19	1	2
46	20	2	2
46	21	1	1
46	22	2	2
46	23	2	2
46	24	1	1
46	25	1	2
46	26	1	1
46	27	1	2
46	28	1	1
46	29	1	1
46	30	2	2
46	31	3	2
47	1	3	2
47	2	2	2
47	3	2	2
47	4	1	2
47	5	1	2
47	6	1	1
47	7	2	2
47	8	1	1
47	9	1	2
47	10	3	2
47	11	1	1
47	12	1	1
47	13	0	2
47	14	1	1
47	15	2	1
47	16	2	2
47	17	3	2
47	18	2	2
47	19	3	2
47	20	2	2
47	21	1	1
47	22	2	2
47	23	2	2
47	24	2	1
47	25	1	2
47	26	1	1
47	27	2	2
47	28	1	1
47	29	2	1
47	30	2	2
47	31	1	2
48	1	3	2
48	2	2	2
48	3	2	2
48	4	0	2
48	5	2	2
48	6	1	1
48	7	2	2
48	8	1	1
48	9	0	2
48	10	2	2
48	11	3	1
48	12	2	1
48	13	2	2
48	14	1	1
48	15	1	1
48	16	3	2
48	17	1	2
48	18	2	2
48	19	3	2
48	20	2	2
48	21	1	1
48	22	2	2
48	23	0	2
48	24	2	1
48	25	3	2
48	26	1	1
48	27	2	2
48	28	3	1
48	29	1	1
48	30	2	2
48	31	2	2
49	1	2	2
49	2	2	2
49	3	2	2
49	4	1	2
49	5	2	2
49	6	1	1
49	7	2	2
49	8	1	1
49	9	1	2
49	10	3	2
49	11	1	1
49	12	3	1
49	13	1	2
49	14	1	1
49	15	0	1
49	16	2	2
49	17	2	2
49	18	2	2
49	19	1	2
49	20	2	2
49	21	1	1
49	22	2	2
49	23	0	2
49	24	1	1
49	25	1	2
49	26	1	1
49	27	1	2
49	28	1	1
49	29	2	1
49	30	1	2
49	31	2	2
50	1	2	2
50	2	2	2
50	3	1	2
50	4	1	2
50	5	2	2
50	6	1	1
50	7	2	2
50	8	1	1
50	9	1	2
50	10	2	2
50	11	1	1
50	12	1	1
50	13	0	2
50	14	1	1
50	15	1	1
50	16	1	2
50	17	0	2
50	18	0	2
50	19	3	2
50	20	2	2
50	21	1	1
50	22	2	2
50	23	2	2
50	24	1	1
50	25	1	2
50	26	1	1
50	27	3	2
50	28	1	1
50	29	1	1
50	30	1	2
50	31	2	2
51	1	1	2
51	2	2	2
51	3	2	2
51	4	1	2
51	5	2	2
51	6	1	1
51	7	2	2
51	8	1	1
51	9	0	2
51	10	1	2
51	11	1	1
51	12	1	1
51	13	1	2
51	14	1	1
51	15	1	1
51	16	1	2
51	17	2	2
51	18	2	2
51	19	1	2
51	20	2	2
51	21	1	1
51	22	2	2
51	23	2	2
51	24	2	1
51	25	3	2
51	26	1	1
51	27	3	2
51	28	1	1
51	29	2	1
51	30	1	2
51	31	2	2
52	1	3	2
52	2	3	2
52	3	0	2
52	4	1	2
52	5	1	2
52	6	1	1
52	7	2	2
52	8	1	1
52	9	3	2
52	10	0	2
52	11	3	1
52	12	0	1
52	13	2	2
52	14	1	1
52	15	1	1
52	16	1	2
52	17	1	2
52	18	0	2
52	19	3	2
52	20	2	2
52	21	1	1
52	22	2	2
52	23	1	2
52	24	0	1
52	25	1	2
52	26	1	1
52	27	0	2
52	28	1	1
52	29	2	1
52	30	2	2
52	31	0	2
53	1	3	2
53	2	2	2
53	3	2	2
53	4	1	2
53	5	1	2
53	6	1	1
53	7	3	2
53	8	1	1
53	9	2	2
53	10	1	2
53	11	1	1
53	12	1	1
53	13	1	2
53	14	1	1
53	15	1	1
53	16	2	2
53	17	1	2
53	18	1	2
53	19	0	2
53	20	2	2
53	21	1	1
53	22	0	2
53	23	0	2
53	24	1	1
53	25	1	2
53	26	0	1
53	27	1	2
53	28	1	1
53	29	2	1
53	30	1	2
53	31	1	2
54	1	2	2
54	2	2	2
54	3	2	2
54	4	1	2
54	5	0	2
54	6	1	1
54	7	2	2
54	8	1	1
54	9	1	2
54	10	0	2
54	11	1	1
54	12	1	1
54	13	1	2
54	14	1	1
54	15	1	1
54	16	0	2
54	17	0	2
54	18	1	2
54	19	0	2
54	20	2	2
54	21	1	1
54	22	2	2
54	23	1	2
54	24	0	1
54	25	1	2
54	26	1	1
54	27	1	2
54	28	1	1
54	29	2	1
54	30	1	2
54	31	2	2
55	1	0	2
55	2	0	2
55	3	2	2
55	4	1	2
55	5	2	2
55	6	1	1
55	7	3	2
55	8	2	1
55	9	1	2
55	10	3	2
55	11	1	1
55	12	0	1
55	13	3	2
55	14	1	1
55	15	1	1
55	16	2	2
55	17	3	2
55	18	1	2
55	19	3	2
55	20	2	2
55	21	1	1
55	22	2	2
55	23	1	2
55	24	2	1
55	25	1	2
55	26	1	1
55	27	1	2
55	28	1	1
55	29	2	1
55	30	1	2
55	31	0	2
56	1	1	2
56	2	0	2
56	3	0	2
56	4	1	2
56	5	0	2
56	6	0	1
56	7	1	2
56	8	1	1
56	9	1	2
56	10	2	2
56	11	0	1
56	12	1	1
56	13	0	2
56	14	0	1
56	15	0	1
56	16	3	2
56	17	0	2
56	18	0	2
56	19	1	2
56	20	2	2
56	21	1	1
56	22	2	2
56	23	0	2
56	24	1	1
56	25	3	2
56	26	0	1
56	27	0	2
56	28	0	1
56	29	1	1
56	30	0	2
56	31	0	2
57	1	3	2
57	2	0	2
57	3	2	2
57	4	1	2
57	5	1	2
57	6	1	1
57	7	2	2
57	8	1	1
57	9	1	2
57	10	1	2
57	11	1	1
57	12	1	1
57	13	0	2
57	14	1	1
57	15	1	1
57	16	2	2
57	17	1	2
57	18	0	2
57	19	3	2
57	20	2	2
57	21	1	1
57	22	2	2
57	23	1	2
57	24	3	1
57	25	1	2
57	26	1	1
57	27	1	2
57	28	0	1
57	29	2	1
57	30	1	2
57	31	1	2
58	1	3	2
58	2	1	2
58	3	2	2
58	4	1	2
58	5	1	2
58	6	1	1
58	7	1	2
58	8	1	1
58	9	1	2
58	10	1	2
58	11	1	1
58	12	0	1
58	13	1	2
58	14	1	1
58	15	1	1
58	16	1	2
58	17	1	2
58	18	1	2
58	19	1	2
58	20	2	2
58	21	1	1
58	22	2	2
58	23	0	2
58	24	1	1
58	25	1	2
58	26	1	1
58	27	1	2
58	28	1	1
58	29	1	1
58	30	1	2
58	31	2	2
59	1	2	2
59	2	0	2
59	3	2	2
59	4	0	2
59	5	2	2
59	6	0	1
59	7	0	2
59	8	0	1
59	9	2	2
59	10	0	2
59	11	2	1
59	12	1	1
59	13	2	2
59	14	1	1
59	15	0	1
59	16	2	2
59	17	0	2
59	18	2	2
59	19	1	2
59	20	2	2
59	21	0	1
59	22	2	2
59	23	0	2
59	24	0	1
59	25	0	2
59	26	0	1
59	27	0	2
59	28	1	1
59	29	2	1
59	30	0	2
59	31	0	2
60	1	0	2
60	2	0	2
60	3	2	2
60	4	1	2
60	5	0	2
60	6	1	1
60	7	0	2
60	8	1	1
60	9	1	2
60	10	2	2
60	11	1	1
60	12	1	1
60	13	1	2
60	14	1	1
60	15	1	1
60	16	1	2
60	17	0	2
60	18	2	2
60	19	1	2
60	20	2	2
60	21	1	1
60	22	2	2
60	23	2	2
60	24	1	1
60	25	1	2
60	26	1	1
60	27	1	2
60	28	1	1
60	29	1	1
60	30	1	2
60	31	1	2
61	1	2	2
61	2	2	2
61	3	2	2
61	4	1	2
61	5	1	2
61	6	1	1
61	7	2	2
61	8	1	1
61	9	0	2
61	10	2	2
61	11	1	1
61	12	1	1
61	13	1	2
61	14	1	1
61	15	1	1
61	16	1	2
61	17	2	2
61	18	1	2
61	19	1	2
61	20	2	2
61	21	1	1
61	22	2	2
61	23	2	2
61	24	1	1
61	25	2	2
61	26	1	1
61	27	1	2
61	28	1	1
61	29	2	1
61	30	1	2
61	31	2	2
62	1	1	2
62	2	2	2
62	3	2	2
62	4	1	2
62	5	0	2
62	6	1	1
62	7	2	2
62	8	1	1
62	9	1	2
62	10	1	2
62	11	1	1
62	12	3	1
62	13	0	2
62	14	3	1
62	15	1	1
62	16	1	2
62	17	1	2
62	18	1	2
62	19	0	2
62	20	2	2
62	21	0	1
62	22	2	2
62	23	2	2
62	24	1	1
62	25	2	2
62	26	1	1
62	27	1	2
62	28	0	1
62	29	1	1
62	30	2	2
62	31	0	2
63	1	3	2
63	2	1	2
63	3	1	2
63	4	1	2
63	5	3	2
63	6	0	1
63	7	0	2
63	8	1	1
63	9	1	2
63	10	2	2
63	11	1	1
63	12	0	1
63	13	1	2
63	14	0	1
63	15	1	1
63	16	1	2
63	17	0	2
63	18	3	2
63	19	3	2
63	20	1	2
63	21	1	1
63	22	2	2
63	23	1	2
63	24	0	1
63	25	0	2
63	26	1	1
63	27	0	2
63	28	0	1
63	29	2	1
63	30	3	2
63	31	1	2
64	1	0	2
64	2	0	2
64	3	0	2
64	4	0	2
64	5	0	2
64	6	1	1
64	7	1	2
64	8	0	1
64	9	0	2
64	10	0	2
64	11	1	1
64	12	0	1
64	13	1	2
64	14	1	1
64	15	0	1
64	16	0	2
64	17	0	2
64	18	1	2
64	19	0	2
64	20	1	2
64	21	0	1
64	22	0	2
64	23	0	2
64	24	1	1
64	25	0	2
64	26	1	1
64	27	0	2
64	28	0	1
64	29	0	1
64	30	1	2
64	31	0	2
65	1	0	2
65	2	2	2
65	3	0	2
65	4	0	2
65	5	0	2
65	6	0	1
65	7	0	2
65	8	0	1
65	9	0	2
65	10	2	2
65	11	0	1
[truncated: 919 more rows]
